# Supplementary material for: Revealing the Introduction History and Phylogenetic Relationships of Passiflora foetida sensu lato in Australia
Source: Front Plant Sci. 2021 Jul 29;12:651805. doi: 10.3389/fpls.2021.651805 (PMC8358147; doi:10.3389/fpls.2021.651805)
Supplement: Supplementary file 4 [file Table_2.xlsx]

## Sheet: foetida
Gene	size	Raxml model	MrBayes model
atpA	1-1513	GTR+I+G	GTR+I+G
atpB	1514-3010	GTR+I+G	GTR+I+G
atpE	3011-3412	HKY+I	HKY+I
atpF	3413-3967	GTR+I+G	GTR+I+G
atpH	3968-4213	HKY+I	HKY+I
atpI	4214-4957	GTR+I+G	GTR+I+G
ccsA	4958-5959	GTR+I+G	GTR+I+G
cemA	5960-6646	GTR+I+G	GTR+I+G
clpP	6647-7308	GTR+G	GTR+G
ndhA	7309-9506	GTR+I+G	GTR+I+G
ndhB	9507-11729	F81+I+G	F81+I+G
ndhB	11730-13952	F81	F81
ndhC	13953-14315	GTR+I+G	GTR+I+G
ndhD	14316-15821	GTR+I+G	GTR+I+G
ndhE	15822-16127	HKY+I	HKY+I
ndhF	16128-18371	GTR+I+G	GTR+I+G
ndhG	18372-18905	HKY+I+G	HKY+I+G
ndhH	18906-20093	GTR+I+G	GTR+I+G
ndhI	20094-20594	HKY+I+G	HKY+I+G
ndhJ	20595-21071	GTR+I+G	GTR+I+G
ndhK	21072-21764	HKY+I+G	HKY+I+G
petA	21765-22727	GTR+I+G	GTR+I+G
petB	22728-24227	GTR+I+G	GTR+I+G
petD	24228-25604	HKY+I+G	HKY+I+G
petG	25605-25718	F81	F81
petL	25719-25814	GTR+I+G	GTR+I+G
petN	25815-25904	HKY+I	HKY+I
psaA	25905-28157	GTR+I+G	GTR+I+G
psaB	28158-30362	HKY+I	HKY+I
psaC	30363-30608	HKY+I	HKY+I
psaI	30609-30722	HKY	HKY
psaJ	30723-30857	HKY+I	HKY+I
psbA	30858-31919	GTR+I+G	GTR+I+G
psbB	31920-33446	HKY+I+G	HKY+I+G
psbC	33447-34868	GTR+I+G	GTR+I+G
psbD	34869-35930	HKY+I	HKY+I
psbE	35931-36182	F81	F81
psbF	36183-36302	F81	JC
psbH	36303-36515	HKY+I	HKY+I
psbI	36516-36626	F81	F81
psbJ	36627-36749	HKY	HKY
psbK	36750-36944	F81+I+G	F81+I+G
psbL	36945-37061	F81	F81
psbM	37062-37166	HKY	HKY
psbN	37167-37298	HKY	K80
psbT	37299-37406	F81	F81
psbZ	37407-37595	HKY+I+G	HKY+I+G
rbcL	37596-39023	GTR+I+G	GTR+I+G
rpl2	39024-40569	GTR+I	GTR+I
rpl2	40570-42114	GTR+I	GTR+I
rpl14	42115-42483	HKY+I+G	HKY+I+G
rpl16	42484-44042	GTR+I+G	GTR+I+G
rpl23	44043-44339	F81	F81
rpl23	44340-44636	F81	F81
rpl32	44637-44810	GTR+I	GTR+I
rpl33	44811-45017	HKY+I	HKY+I
rpl36	45018-45131	HKY+I	HKY+I
rpoA	45132-46151	GTR+I+G	GTR+I+G
rpoB	46152-49364	GTR+I+G	GTR+I+G
rpoC1	49365-52189	GTR+I+G	GTR+I+G
rpoC2	52190-56374	GTR+I+G	GTR+I+G
rps2	56375-57085	HKY+I+G	HKY+I+G
rps3	57086-57787	GTR+I+G	GTR+I+G
rps4	57788-58393	F81	F81
rps8	58394-58807	GTR+I+G	GTR+I+G
rps11	58808-59218	GTR+I+G	GTR+I+G
rps14	59219-59521	HKY+I	HKY+I
rps15	59522-59794	HKY+I+G	HKY+I+G
rps18	59795-60226	GTR+I+G	GTR+I+G
rps19	60227-60507	GTR+I+G	GTR+I+G
rps19	60508-60787	GTR+I+G	GTR+I+G
trnA-UGC	60788-61660	HKY+I+G	HKY+I+G
trnA-UGC	61661-62533	HKY+I+G	HKY+I+G
trnC-GCA	62534-62605	F81	JC
trnD-GUC	62606-62679	F81	JC
trnE-UUC	62680-62752	F81	JC
trnF-GAA	62753-62825	F81	JC
trnfM-CAU	62826-62899	F81	JC
trnG-GCC	62900-62970	F81	JC
trnH-GUG	62971-63044	F81	JC
trnI-CAU	63045-63118	F81	JC
trnI-CAU	63119-63192	F81	JC
trnI-GAU	63193-64218	HKY+I	K80+I
trnI-GAU	64219-65244	HKY+I	K80+I
trnK-UUU	65245-67843	HKY+I+G	HKY+I+G
trnL-CAA	67844-67924	F81	JC
trnL-CAA	67925-68005	F81	JC
trnL-UAA	68006-68677	GTR+I+G	GTR+I+G
trnL-UAG	68678-68757	HKY+I	K80+I
trnM-CAU	68758-68830	F81	JC
trnN-GUU	68831-68902	F81	JC
trnN-GUU	68903-68974	F81	JC
trnP-UGG	68975-69048	F81	JC
trnQ-UUG	69049-69120	HKY	JC
trnR-ACG	69121-69194	F81	JC
trnR-ACG	69195-69268	F81	JC
trnR-UCU	69269-69340	F81	JC
trnS-GCU	69341-69428	F81	JC
trnS-GGA	69429-69515	F81	JC
trnS-UGA	69516-69605	F81	JC
trnV-GAC	69606-69677	F81	JC
trnV-GAC	69678-69749	F81	JC
trnV-UAC	69750-70428	HKY+I+G	HKY+I+G
trnW-CCA	70429-70502	F81	JC
trnY-GUA	70503-70586	F81	JC
ycf3	70587-72520	GTR+I+G	GTR+I+G
ycf4	72521-73066	HKY+I	HKY+I

## Sheet: Passifloraceae
Gene	size	Raxml model	MrBayes model
atpA	1-1536	GTR+I+G	GTR+I+G
atpB	1537-3033	GTR+I+G	GTR+I+G
atpE	3034-3435	GTR+I	GTR+I
atpF	3436-3990	GTR+G	GTR+G
atpH	3991-4236	HKY+I+G	HKY+I+G
atpI	4237-4980	GTR+I	GTR+I
cemA	4981-5673	GTR+G	GTR+G
ndhA	5674-7974	GTR+I+G	GTR+I+G
ndhBf	7975-10203	HKY+I	HKY+I
ndhBr	10204-12433	HKY+I	HKY+I
ndhC	12434-12796	HKY+I	HKY+I
ndhD	12797-14299	GTR+I+G	GTR+I+G
ndhE	14300-14605	HKY+G	HKY+G
ndhF	14606-16873	GTR+I+G	GTR+I+G
ndhG	16874-17407	GTR+I	GTR+I
ndhH	17408-18607	GTR+G	GTR+G
ndhI	18608-19110	GTR+I+G	GTR+I+G
ndhJ	19111-19587	GTR+G	GTR+G
ndhK	19588-20286	GTR+I+G	GTR+I+G
petA	20287-21249	HKY+G	HKY+G
petB	21250-22807	GTR+G	GTR+G
petD	22808-24303	HKY+I+G	HKY+I+G
petG	24304-24417	HKY	HKY
psaA	24418-26670	GTR+I	GTR+I
psaB	26671-28875	GTR+I+G	GTR+I+G
psaC	28876-29121	GTR+I+G	GTR+I+G
psaI	29122-29235	HKY+I	HKY+I
psaJ	29236-29370	HKY+I	HKY+I
psbA	29371-30432	HKY+I+G	HKY+I+G
psbB	30433-31959	HKY+I	HKY+I
psbC	31960-33423	GTR+I+G	GTR+I+G
psbD	33424-34485	HKY+I	HKY+I
psbE	34486-34737	HKY	HKY
psbF	34738-34857	F81	JC
psbH	34858-35079	HKY+I+G	HKY+I+G
psbI	35080-35190	F81+I	F81+I
psbJ	35191-35316	HKY+I	HKY+I
psbK	35317-35511	GTR	GTR
psbL	35512-35628	HKY	HKY
psbM	35629-35733	F81+I	F81+I
psbN	35734-35865	HKY	K80
psbT	35866-35976	HKY	HKY
psbZ	35977-36165	HKY+G	HKY+G
rbcL	36166-37593	GTR+I+G	GTR+I+G
rpl2f	37594-39181	GTR+I+G	GTR+I+G
rpl2r	39182-40768	GTR+I+G	GTR+I+G
rpl14	40769-41137	GTR+G	GTR+G
rpl16	41138-42850	GTR+G	GTR+G
rpl23f	42851-43184	GTR+I+G	GTR+I+G
rpl23r	43185-43514	GTR+G	GTR+G
rpl33	43515-43727	GTR+G	GTR+G
rpl36	43728-43841	GTR+G	GTR+G
rpoB	43842-47090	GTR+I+G	GTR+I+G
rpoC1	47091-50011	GTR+I+G	GTR+I+G
rpoC2	50012-54314	GTR+I+G	GTR+I+G
rps2	54315-55028	GTR+G	GTR+G
rps3	55029-55757	GTR+G	GTR+G
rps4	55758-56366	GTR+I+G	GTR+I+G
rps8	56367-56780	GTR+G	GTR+G
rps11	56781-57206	HKY+G	HKY+G
rps12	57207-57438	HKY+I+G	K80+I+G
rps14	57439-57741	GTR+I+G	GTR+I+G
rps15	57742-58023	GTR+G	GTR+G
rps19f	58024-58311	HKY+G	HKY+G
rps19r	58312-58599	GTR+G	GTR+G
trnA-UGCf	58600-59493	HKY+G	HKY+G
trnA-UGCr	59494-60387	HKY+G	HKY+G
trnI-GAUf	60388-61433	HKY	K80
trnI-GAUr	61434-62479	HKY	K80
trnK-UUU	62480-65244	GTR+I+G	GTR+I+G
trnL-UAA	65245-65946	GTR+G	GTR+G
trnV-UAC	65947-66677	GTR+G	GTR+G
ycf3	66678-68697	GTR+I+G	GTR+I+G
